# Supplementary material for: TRPC6-Mediated Ca2+ Influx Activates MAPK and NFκB Signaling and Elicits Pro-Inflammatory and Catabolic Responses in Human Intervertebral Disc Cells
Source: Cells. 2026 Mar 17;15(6):534. doi: 10.3390/cells15060534 (PMC13025513; doi:10.3390/cells15060534)
Supplement: Supplementary file 1 [file cells-15-00534-s001.zip]

Archive with 1 entries (1 files):
- cells-4091588-supplementary.pdf
